# Supplementary material for: Delta oscillations phase limit neural activity during sevoflurane anesthesia
Source: Commun Biol. 2019 Nov 15;2:415. doi: 10.1038/s42003-019-0664-3 (PMC6858348; doi:10.1038/s42003-019-0664-3)
Supplement: Supplementary file 2 — Supplementary Data 1 [file 42003_2019_664_MOESM2_ESM.xlsx]

## Sheet: Fig. 2b
		Slow-delta power							Alpha power
Subject no.	Baseline	Subanesthetic	Anesthetic	Deep Anesthetic	Emergence		Subject no.	Baseline	Subanesthetic	Anesthetic	Deep Anesthetic	Emergence
1	-4.55722	5.63807	9.92305	10.4225	-3.80107		1	-10.8672	5.66731	3.34652	-1.96217	-8.90426
2	-2.7162	3.88377	10.7347	11.7739	-3.10861		2	-8.21133	-0.394351	4.9112	3.13337	-8.09715
3	-3.55276	3.53055	15.2759	15.0993	-2.09565		3	-9.21885	2.98213	5.45602	3.14328	-8.286
4	-3.01137	3.29621	9.04822	9.70823	-4.35774		4	-13.614	2.42228	4.77756	1.70998	-11.1155
5	-3.61151	2.9595	13.0973	13.2138	-5.69554		5	-12.0323	-0.19268	2.37422	1.26429	-10.7846
6	-5.06942	-2.27859	3.82555	3.33899	-4.50007		6	-7.7712	-7.71877	4.30681	2.33707	-8.34764
7	1.77035	1.91219	11.3431	15.0118	1.29006		7	-9.73024	-5.68873	6.86878	5.33625	-9.65507
8	-1.16484	15.358	19.3082	18.021	#N/A		8	-6.23726	9.18532	8.21965	4.7414	#N/A
9	1.35338	#N/A	16.004	14.9542	0.221797		9	-6.62964	#N/A	6.40075	4.7878	-6.22719
10	-6.65031	-2.51059	4.32787	4.83067	-6.84173		10	-15.7382	-8.47504	-1.20282	-4.83499	-15.8083
11	-0.833317	8.69089	12.69	#N/A	#N/A		11	-8.85874	4.32386	2.08802	#N/A	#N/A
12	-1.96893	6.46287	18.0564	18.8008	-0.803216		12	-7.02973	-0.480514	5.49286	1.37032	-4.34964
average	-2.50101	4.26753	11.9695	12.2887	-2.96918		average	-9.66157	0.148255	4.41996	1.91151	-9.15754
std	2.49796	4.9694	4.85484	4.9464	2.60749		std	2.92309	5.60262	2.51098	3.04096	3.07803
	#N/A : corrupt data

## Sheet: Fig. 2e
		Theta coherence								Alpha coherence
Subject no.	Baseline	Subanesthetic	Anesthetic	Deep Anesthetic	Emergence			Subject no.	Baseline	Subanesthetic	Anesthetic	Deep Anesthetic	Emergence
1	0.227854	0.360073	0.436579	0.403856	0.216046			1	0.410413	0.497252	0.524557	0.375075	0.337492
2	0.341438	0.278338	0.435258	0.401658	0.323238			2	0.429903	0.368514	0.483296	0.476808	0.366959
3	0.188407	0.237152	0.407145	0.346571	0.25232			3	0.216411	0.349764	0.469416	0.382599	0.219317
4	0.127488	0.262257	0.390707	0.382229	0.172907			4	0.16063	0.354946	0.528299	0.495835	0.255064
5	0.239528	0.244742	0.365346	0.331156	0.276978			5	0.38603	0.313874	0.400188	0.489228	0.379364
6	0.203491	0.217266	0.299695	0.30462	0.441215			6	0.482595	0.260027	0.635205	0.596228	0.308073
7	0.115285	0.151845	0.377422	0.43927	0.153314			7	0.114809	0.186859	0.593267	0.482379	0.192829
8	0.28211	0.462044	0.486973	0.395044	#N/A			8	0.287886	0.493304	0.513773	0.35913	#N/A
9	0.374106	#N/A	0.39007	0.322274	0.268674			9	0.424403	#N/A	0.384912	0.391558	0.480256
10	0.147827	0.209219	0.38485	0.337922	0.185297			10	0.17979	0.260634	0.598704	0.426729	0.223799
11	0.202993	0.323971	0.346285	#N/A	#N/A			11	0.296829	0.371379	0.352712	#N/A	#N/A
12	0.288619	0.377463	0.392089	0.280856	0.340569			12	0.438401	0.293677	0.420357	0.317453	0.40395
average	0.228262	0.284034	0.392702	0.358678	0.263056			average	0.319008	0.34093	0.492057	0.435729	0.31671
std	0.0814519	0.0892026	0.0473782	0.0488867	0.0882786			std	0.126281	0.0945053	0.0904618	0.0803051	0.0934401
	#N/A : corrupt data

## Sheet: Fig. 3b
		Slow-delta power						Alpha power
Subject no.	Baseline	Anesthetic	Deep Anesthetic	Emergence		Subject no.	Baseline	Anesthetic	Deep Anesthetic	Emergence
1	-4.80435	10.1544	9.26566	#N/A		1	-9.22791	0.921119	-1.98794	#N/A
2	-3.07808	9.0265	10.8624	-1.22962		2	-7.70762	6.60031	0.815104	-10.5316
3	-1.0785	8.86182	6.01532	-3.15261		3	-11.6677	4.5606	0.977789	-11.1514
4	-1.06684	12.3567	11.174	-3.21279		4	-12.4517	8.35659	3.0408	-11.5723
5	-2.88959	13.787	11.9576	-3.13184		5	-9.48677	3.37923	-0.363051	-12.0345
6	-7.68216	2.00969	4.48922	-7.37891		6	-8.69717	5.94044	2.6788	-14.4237
7	0.908247	12.7298	12.1188	-1.68281		7	-10.1218	8.485	3.89453	-12.4715
8	2.50176	16.5118	#N/A	#N/A		8	-7.65929	8.00486	#N/A	#N/A
9	2.5498	14.2557	13.0503	1.47689		9	-8.1312	5.03725	2.21038	-8.1169
10	-5.02161	3.39062	5.29773	-5.46369		10	-14.8116	-1.75747	-4.58287	-16.0185
11	1.20463	12.3851	9.38414	-1.53574		11	-8.96375	5.65193	0.00851676	-9.65704
12	0.326842	19.2755	17.0843	-0.798225		12	-6.59838	3.66925	1.44767	-7.31752
average	-1.51082	11.2287	10.0636	-2.61093		average	-9.62708	4.90409	0.739975	-11.3295
std	3.23604	4.96591	3.73051	2.48821		std	2.33	3.0614	2.43424	2.65211
	#N/A : corrupt data

## Sheet: Fig. 3e
		Theta coherence							Alpha coherence
Subject no.	Baseline	Anesthetic	Deep Anesthetic	Emergence			Subject no.	Baseline	Anesthetic	Deep Anesthetic	Emergence
1	0.305051	0.464533	0.420927	#N/A			1	0.600479	0.570128	0.413819	#N/A
2	0.309943	0.411498	0.358257	0.305709			2	0.454813	0.543738	0.408806	0.329239
3	0.222855	0.393082	0.299234	0.196849			3	0.299919	0.53843	0.320643	0.203812
4	0.120763	0.45598	0.349198	0.238225			4	0.15725	0.582633	0.376068	0.236644
5	0.228865	0.348181	0.23956	0.316875			5	0.339796	0.419066	0.277464	0.371369
6	0.253715	0.281159	0.304078	0.218414			6	0.434921	0.648943	0.541701	0.385955
7	0.114776	0.44104	0.424007	0.124094			7	0.23354	0.622142	0.497711	0.261952
8	0.234643	0.438183	#N/A	#N/A			8	0.299259	0.514678	#N/A	#N/A
9	0.309636	0.39706	0.323396	0.198107			9	0.47556	0.429556	0.32404	0.491844
10	0.150775	0.358872	0.367778	0.189111			10	0.177559	0.563232	0.375942	0.195783
11	0.203514	0.409317	0.372429	0.218448			11	0.306035	0.510502	0.327805	0.193209
12	0.281958	0.437938	0.311422	0.415814			12	0.435862	0.423268	0.315896	0.347176
ave	0.228041	0.40307	0.342753	0.242165			ave	0.351249	0.530526	0.37999	0.301698
std	0.0699628	0.0526931	0.0546781	0.0827753			std	0.131987	0.0755469	0.081247	0.0901095
	#N/A : corrupt data
